# Supplementary material for: Heterogeneous development of children with Congenital Zika Syndrome-associated microcephaly
Source: PLoS One. 2021 Sep 15;16(9):e0256444. doi: 10.1371/journal.pone.0256444 (PMC8443077; doi:10.1371/journal.pone.0256444)
Supplement: S1 Data — (XLSX) [file pone.0256444.s001.xlsx]

## Sheet: Figure 1
intergrowt_HC score Z	WHO HC score Z
-4.58	-10.36
-4.01	-7.43
-2.14	-5.57
-2	-2.13
-5.39	-9.72
-3.84	-6.8
-2.77	-6.8
-4.85	-7.43
-4.12	-9.79
-3.17	-4.21
-5.07	-8.08
-4.54	-4.02
-4.54	-8.82
-4.7777	0.4
-4.02	-8.2
-4.83	-7.51
-3.19	-6.52
-5.18	-8.79
-3.55	-6.29
-3.39	-4.1
-2.47	-3.56
-2.41	-6.59
-2.04	-8.75
-3.76	-3.84
-2.96	-4.32
-4.12	-2.78
-2.18	-2.67
-4.02	-6.77
-4.6	-6.97
-3.84	-6.74
-3.76	-2.38
-4.02	-6.74
-2.77	-4.93
-3.12	-3.31
-2.04	-0.7
-2.47	-4.32
-3.84	-8.09
-5.62	-6.17
-4.83	-3.38
-3.5242	-7.45
-2.0422	-6.05
-2.1876	-3.73

## Sheet: Figure 2
HINE neurologic scale	HINE motor scale	HINE behavior scale
36	2	13
39	8	15
15	1	11
54	15	15
30	1	15
10	3	12
21	1	12
25	4	5
26	0	9
27	2	15
25	4	16
15	1	15
24	2	12
30	1	15
24	1	15
18	0	11
48	12	15
30	0	13
39	2	12
27	3	14
49	0	13
18	0	13
20	6	8
22	4	15
73	26	15
42	0
27	2	15
26	3	15
12	8	9
20	2	12
40	11	13
21	6	11
23	3	11
23	1	15
15	1	11

## Sheet: Figure 3a,3b,3c
Bayley_age	Cognitive raw score	language raw score	motor raw score
42.2466	8	13	20
41.852	7	10	8
39.8794	9	13	12
39.5178	12	10	3
38.4986	3	13	5
38.137	8	13	16
37.9726	11	19	17
37.7753	9	14	2
37.4137	11	15	7
36.7233	7	13	7
36.3288	10	17	8
36.2301	66	64	101
36.0658	5	12	9
35.9014	10	19	14
35.6384	22	24	23
32.5151	4	12	5
30.8712	12	19	17
30.674	11	11	11
30.5096	11	11	14
30.4438	42	27	57
29.9178	9	12	17
29.852	11	18	12
29.6219	7	10	22
29.4575	12	11	11
29.2274	9	18	8
28.8986	5	24	15
28.8329	7	14	14
28.537	11	15	9
28.4712	10	15	17
28.274	9	10	4
27.7479	15	13	10
27.6493	5	6	3

## Sheet: Figure 3d,3e,3f
HINE neurologic scale	Cognitive raw score	language raw score	motor raw score
10	11	15	7
12	5	6	3
15	7	10	8
15	7	8	5
15	15	13	10
18	10	19	14
18	12	19	17
20	4	12	5
20	8	13	16
21	7	13	7
21	10	15	14
22	10	15	17
23	11	11	14
23	11	18	12
24	5	12	9
24	9	13	12
25	7	14	14
25	10	17	8
26	9	14	2
26	9	12	17
27	8	13	20
27	9	10	4
27	22	24	23
30	9	18	8
30	11	11	11
30	11	15	9
36	5	24	15
39	6	11	19
39	12	11	11
40	7	10	22
42	12	10	3
48	42	27	57
49	11	19	17

## Sheet: Table 1
sex	ges_age	cochlear-palpebral reflex	Auditory development	Auditory behavior	Auditory response	age_Auditory	age_Ophthalmological	visual function	funduscopic eye exam	AGE_Anthropometric	Length score Z	Weight score Z	WHO HC score Z	HINE_age	HINE neurologic scale	HINE motor scale	HINE behavior scale	Bayley_age	Cognitive raw score	language receptive raw score	language expressive raw score	fine motor raw score	gross motor raw score	cognitive percentile	language percentile	motor percentile	ZIKV lab
Feminino	normal	Present	Abnormal	Abnormal	Reacts to stimuli from both sides	25.611	33.1397	Inadequate	Normal	25.5781	-3.16	-2.84	-10.36	25.611	36	2	13	28.8986	5	11	13	3	12	0.1	0.2	0.05	Positive
Feminino	preterm						28.1096	Inadequate	Abnormal	18.1151	-1.31	0.42	-7.43	24.3288	39	8	15	29.4575	12	6	5	3	8	0.1	0.05	0.05	Positive
Feminino	normal				Doubtful reaction to stimuli or asymmetry of response					26.2685	-0.09	-0.25	-5.57	23.9671	15	1	11	41.852	7	6	4	2	6	0.1	0.05	0.05	Positive
Masculino	normal	Present	Abnormal	normal	Reacts to stimuli from both sides	23.3753				23.211	-0.06	-2.48	-2.13	23.211	54	15	15										Positive
Masculino	preterm									5.26027	-4.89	-1.99	-9.72														Positive
Feminino	normal	Present	Abnormal	normal	Reacts to stimuli from both sides	29.2274	29.326	Inadequate	Normal	31	-5.61	-3.13	-6.8	25.3151	30	1	15	30.674	11	8	3	6	5	0.1	0.05	0.05	Positive
Masculino	normal									31.2658	-4.02	-3.13	-6.8	38.3342	10	3	12	37.4137	11	11	4	4	3	0.1	0.05	0.05	Positive
Masculino	normal	Present	Abnormal	Abnormal	Doubtful reaction to stimuli or asymmetry of response	35.1452				12	-2.29	1.09	-7.43	35.6055	21	1	12	36.7233	7	9	4	2	5	0.1	0.05	0.05	Positive
Feminino	normal									47.4082	-0.03	0.39	-9.79														PRNT positive result during pregnancy obtained at an outside laboratory not through the study
Feminino	normal	Absence	Abnormal	Abnormal	Doubtful reaction to stimuli or asymmetry of response	28.3068	28.3068	Inadequate	Abnormal	23.7041	-5.21	-4.28	-4.21	23.7041	25	4	5	28.8329	7	8	6	3	11	0.1	0.05	0.05	Positive
Masculino	normal	Present	Abnormal	Abnormal	No response	26.3014	34.8493	Inadequate	Abnormal	26.3014	-1.15	-2.47	-8.08	26.3014	26	0	9	37.7753	9	9	5	1	1	0.1	0.05	0.05	Positive
Masculino	normal	Present	Abnormal	Abnormal	Doubtful reaction to stimuli or asymmetry of response	23.4082	27.9781	Inadequate	Abnormal	23.4082	-3.04	-0.9	-4.02	23.4082	27	2	15	28.274	9	6	4	2	2	0.1	0.05	0.05	Positive
Masculino	normal	Present	Abnormal	Abnormal	Doubtful reaction to stimuli or asymmetry of response	23.211	37.5452	Inadequate	Abnormal	23.211	-5.74	-3.67	-8.82	23.211	25	4	16	36.3288	10	10	7	3	5	0.1	0.05	0.05	Positive
Feminino	normal	Present	Abnormal	Abnormal	Reacts to stimuli from both sides	24.4603	28.8329	Inadequate	Abnormal	24.4603	-1.36	1.06	0.4	25.1178	15	1	15	27.7479	15	6	7	5	5	0.1	0.05	0.05	Positive
Masculino	normal	Absence	Abnormal	Abnormal	Reacts to stimuli from both sides	27.9123	41.1945	Inadequate	Abnormal	36.0658	-3.19	-4.17	-8.2	36.0658	24	2	12	36.0658	5	7	5	3	6	0.1	0.05	0.05	Positive
Feminino	normal	Present	Abnormal	normal	Reacts to stimuli from both sides	26.137	27.0904	Inadequate		26.137	-1.01	-3.08	-7.51	29.063	30	1	15	28.537	11	9	6	5	4	0.1	0.05	0.05	Positive
Feminino	normal	Present	Abnormal	Abnormal	Reacts to stimuli from both sides	25.9068	27.7479	Inadequate		25.9068	-3.27	-3.05	-6.52	25.9068	24	1	15	39.8794	9	7	6	4	8	0.1	0.05	0.05	Positive
Feminino	normal	Present	Abnormal	Abnormal		38.4986	38.6301	Inadequate	Abnormal	38.4986	-6.28	-5.19	-8.79					38.4986	3	8	5	3	2	0.1	0.05	0.05	Positive
Feminino	normal	Present	Abnormal	normal		29.3589				27.6164	-1.25	-3.07	-6.29														Positive
Masculino	normal	Present	Abnormal	Abnormal	No response	25.6438	30.2466	Inadequate	Normal	25.6438	-0.61	0.73	-4.1	25.6438	18	0	11	35.9014	10	11	8	7	7	0.1	0.05	0.05	Positive
Feminino	normal	Present	normal	normal	Reacts to stimuli from both sides	30.674	32.5151	Adequate	Normal	29.6877	-5.81	-3.11	-3.56	29.6877	48	12	15	30.4438	42	14	13	27	30	0.1	0.2	0.05	Positive
Masculino	normal	Present	Abnormal	Abnormal	Reacts to stimuli from both sides	25.7096	43.5945	Inadequate	Abnormal	25.7096	-2.97	-4.08	-6.59	25.7096	30	0	13	29.2274	9	11	7	3	5	0.1	0.05	0.05	Positive
Masculino	normal									12.8219	-3.19	-1.01	-8.75														Positive
Masculino	normal	Present	normal	normal	Reacts to stimuli from both sides	33.074				33.074	0.75	0.01	-3.84	33.074	39	2	12		6	6	5	4	15				Positive
Feminino	preterm	Present	Abnormal	Abnormal	Reacts to stimuli from both sides	25.0521				35.6055	0.45	0.05	-4.32	35.6384	27	3	14	35.6384	22	11	13	10	13	0.1	0.05	0.05	Positive
Feminino	normal	Present	Abnormal	Abnormal	Reacts to stimuli from both sides	26.0712	29.063	Inadequate	Abnormal	33.6658	1.19	2.11	-2.78	28.6027	49	0	13	37.9726	11	11	8	7	10	0.1	0.05	0.05	Positive
Feminino	normal	Present	normal	normal	Reacts to stimuli from both sides	30.8712	28.8	Adequate	Normal	34	-4.72	-5.43	-2.67	30.8712	18	0	13	30.8712	12	11	8	7	10	0.1	0.05	0.05	Positive
Masculino	normal	Present	Abnormal	Abnormal	Reacts to stimuli from both sides	26.2685	31.6603	Inadequate	Abnormal	15.7479	-4.25	-1.04	-6.77	32.5151	20	6	8	32.5151	4	9	3	1	4	0.1	0.05	0.05	Positive
Feminino	normal									24.3945	-0.79	-1.03	-6.97														Positive
Feminino	normal	Present	normal	Abnormal	Reacts to stimuli from both sides	35.2767				35.2767	0.22	2.75	-6.74	25.1836	22	4	15	28.4712	10	10	5	4	13	0.1	0.05	0.05	Positive
Masculino	normal	Present	normal	normal	Reacts to stimuli from both sides	36.2301				36.2301	1.55	0.39	-2.38	36.263	73	26	15	36.2301	66	29	35	42	59	16	23	16	Positive
Masculino	normal	Present	Abnormal	Abnormal	Doubtful reaction to stimuli or asymmetry of response	31.1342	32.2849	Inadequate	Abnormal	31.1342	-2.23	-1.34	-6.74	31.1343	42	0		39.5178	12	7	3	2	1	0.1	0.05	0.05	Positive
Feminino	preterm	Present	Abnormal	Abnormal	Reacts to stimuli from both sides	27.8466	27.4849	Inadequate	Normal	32.6795	-0.47	0.6	-4.93	27.8466	27	2	15	42.2466	8	6	7	6	14	0.1	0.05	0.05	Positive
Masculino	normal	Present	Abnormal	Abnormal	Doubtful reaction to stimuli or asymmetry of response	29.9178	29.9836	Inadequate	Abnormal	29.9178	-0.84	0.24	-3.31	29.9178	26	3	15	29.9178	9	7	5	6	11	0.1	0.05	0.05	Positive
Masculino	normal	Absence	Abnormal	Abnormal	No response	22.2904	26.3014	Inadequate	Abnormal	22.2904	-1.25	-0.25	-0.7	22.2904	12	8	9	27.6493	5	5	1	2	1	0.1	0.05	0.05	PRNT positive result during pregnancy obtained at an outside laboratory not through the study
Feminino	normal	Present	Abnormal	normal	Reacts to stimuli from both sides	28.8329	27.5507	Inadequate	Normal	28.8329	2.4	0.52	-4.32	28.8329	20	2	12	38.137	8	8	5	7	9	0.1	0.05	0.05	Positive
Feminino	normal	Present	Abnormal	Abnormal		26.1041	29.5562	Inadequate	Normal	29.3589	-3.76	-3.19	-8.09	26.1041	40	11	13	29.6219	7	6	4	7	15	0.1	0.05	0.05	Positive
Feminino	normal	Present	Abnormal	Abnormal	Reacts to stimuli from both sides	23.5397	26.6959	Inadequate	Abnormal	23.5397	-1.76	-1.42	-6.17	23.5397	21	6	11		10	8	7	5	9	0.1	0.05	0.05	Positive
Feminino	normal									33.6986	-2.37	-1.99	-3.38														Positive
Masculino	normal	Present	Abnormal	Abnormal	Reacts to stimuli from both sides	29.5233	29.1616	Inadequate	Normal	29.5562	0.57	-0.71	-7.45	36.9205	23	3	11	30.5096	11	5	6	7	7	0.1	0.05	0.05
Masculino	normal	Absence	Abnormal	Abnormal	Reacts to stimuli from both sides	28.8658	28.5041	Adequate	Normal	28.8658	-0.83	-2.42	-6.05	28.8657	23	1	15	29.852	11	11	7	7	5	0.1	0.05	0.05	PRNT positive result during pregnancy obtained at an outside laboratory not through the study
Feminino	normal	Present	Abnormal	Abnormal	Doubtful reaction to stimuli or asymmetry of response	32.1534	31.726	Inadequate	Normal	33	-1.61	-2.35	-3.73	32.1534	15	1	11		7	6	2	2	3

## Sheet: Table 2 & Figure 3g,h,i
WHO HC score Z	HINE neurologic scale	Bayley_age	Cognitive raw score	language receptive raw score	language expressive raw score	language raw score	fine motor raw score	gross motor raw score	motor raw score	Preterm
-10.36	36	28.8986	5	11	13	24	3	12	15	normal
-7.43	39	29.4575	12	6	5	11	3	8	11	preterm
-5.57	15	41.852	7	6	4	10	2	6	8	normal
-6.8	30	30.674	11	8	3	11	6	5	11	normal
-6.8	10	37.4137	11	11	4	15	4	3	7	normal
-7.43	21	36.7233	7	9	4	13	2	5	7	normal
-4.21	25	28.8329	7	8	6	14	3	11	14	normal
-8.08	26	37.7753	9	9	5	14	1	1	2	normal
-4.02	27	28.274	9	6	4	10	2	2	4	normal
-8.82	25	36.3288	10	10	7	17	3	5	8	normal
-8.2	24	36.0658	5	7	5	12	3	6	9	normal
-7.51	30	28.537	11	9	6	15	5	4	9	normal
-6.52	24	39.8794	9	7	6	13	4	8	12	normal
-4.1	18	35.9014	10	11	8	19	7	7	14	normal
-3.56	48	30.4438	42	14	13	27	27	30	57	normal
-6.59	30	29.2274	9	11	7	18	3	5	8	normal
-4.32	27	35.6384	22	11	13	24	10	13	23	preterm
-2.78	49	37.9726	11	11	8	19	7	10	17	normal
-2.67	18	30.8712	12	11	8	19	7	10	17	normal
-6.77	20	32.5151	4	9	3	12	1	4	5	normal
-6.74	22	28.4712	10	10	5	15	4	13	17	normal
-6.74	42	39.5178	12	7	3	10	2	1	3	normal
-4.93	27	42.2466	8	6	7	13	6	14	20	preterm
-3.31	26	29.9178	9	7	5	12	6	11	17	normal
-4.32	20	38.137	8	8	5	13	7	9	16	normal
-8.09	40	29.6219	7	6	4	10	7	15	22	normal
-7.45	23	30.5096	11	5	6	11	7	7	14	normal
-6.05	23	29.852	11	11	7	18	7	5	12	normal

## Sheet: S1 Figure
WHO HC score Z	HINE neurologic scale	Cognitive raw score	language raw score	motor raw score
-10.36	36	5	24	15
-7.43	39	12	11	11
-5.57	15	7	10	8
-6.8	30	11	11	11
-6.8	10	11	15	7
-7.43	21	7	13	7
-4.21	25	7	14	14
-8.08	26	9	14	2
-4.02	27	9	10	4
-8.82	25	10	17	8
-8.2	24	5	12	9
-7.51	30	11	15	9
-6.52	24	9	13	12
-8.79		3	13	5
-4.1	18	10	19	14
-3.56	48	42	27	57
-6.59	30	9	18	8
-4.32	27	22	24	23
-2.78	49	11	19	17
-2.67	18	12	19	17
-6.77	20	4	12	5
-6.74	22	10	15	17
-6.74	42	12	10	3
-4.93	27	8	13	20
-3.31	26	9	12	17
-4.32	20	8	13	16
-8.09	40	7	10	22
-6.17	21	10	15	14
-7.45	23	11	11	14
-6.05	23	11	18	12

## Sheet: S1 Table
Group	Parenchymal calcifications	Subcortical	Periventricular	Basal ganglia	Stippled	Laminar	Ventriculomegaly	Symplified gyral pattern	Reduced cerebellar volume	Corpus callosum agenesis/dysgenesis	Agenesis	Dysgenesis	Cerebral atrophy	Thalamic calcifications	Brainstem calcifications	Cerebellar calcifications
Children born at HGRS	yes	yes	no	yes	yes	yes	yes	yes	no	yes	no	yes	yes	yes	no	no
Children born at HGRS	yes	yes	no	yes	yes	no	yes	yes	yes	yes	yes	no	yes	yes	no	no
Children born at HGRS	yes	yes	yes	yes	yes	no	yes	yes	no	yes	no	yes	yes	yes	yes	no
Children born at HGRS	no	yes	no	no	no	no	no	no	no	no	no	no	no	no	no	no
Children born at HGRS	yes	yes	yes	yes	yes	yes	yes	yes	yes	yes	no	yes	yes	yes	yes	yes
Children born outside HGRS	no	yes	yes	no	no	no	yes	no	yes	no	no	no	no	no	no	no
Children born at HGRS	yes	yes	no	yes	yes	no	yes	yes	no	yes	no	yes	yes	no	no	no
Children born outside HGRS	no	no	yes	no	no	no	yes	yes	no	yes	no	no	no	no	no	no
Children born at HGRS	no	no	yes	no	no	no	yes	yes	no	no	no	no	no	no	no	no
Children born at HGRS	yes	no	no	yes	yes	no	yes	no	yes	yes	no	yes	no	no	yes	no
Children born at HGRS	yes	yes	no	yes	yes	no	yes	yes	no	yes	no	yes	yes	yes	yes	no
Children born at HGRS	yes	yes	no	yes	yes	yes	yes	yes	no	yes	no	yes	yes	yes	yes	no
Children born outside HGRS	yes	yes	yes	yes	no	no	yes	no	no	yes	no	yes	no	no	no	no
Children born at HGRS
Children born outside HGRS	yes	yes	no	yes	yes	no	yes	yes	yes	yes	no	yes	yes	yes	no	no
Children born at HGRS	yes	yes	no	yes	yes	no	yes	yes	yes	yes	no	yes	yes	yes	yes	yes
Children born outside HGRS	yes	yes	yes	yes	yes	yes	yes	yes	no	yes	no	yes	yes	no	no	no
Children born at HGRS	yes	no	yes	no	yes	yes	yes	yes	no	yes	no	yes	yes	yes	yes	no
Children born at HGRS	yes	yes	no	no	yes	yes	yes	yes	yes	yes	no	yes	yes	no	no	no
Children born at HGRS	no	no	yes	yes	no	no	no	no	no	no	yes	no	yes	no	no	no
Children born outside HGRS	yes	yes	no	no	yes	no	no	no	no	no	no	no	no	no	no	no
Children born at HGRS	yes	yes	no	no	no	yes	yes	yes	no	yes	no	yes	yes	no	no	no
Children born at HGRS	yes	yes	no	no	yes	no	no	yes	no	no	no	no	no	no	no	no
Children born at HGRS	yes	yes	no	yes	yes	yes	yes	yes	no	yes	no	yes	yes	no	no	no
Children born at HGRS	yes	yes	no	yes	yes	yes	yes	yes	no	no	no	no	yes	yes	no	no
Children born at HGRS	yes	yes	no	yes	yes	no	yes	yes	yes	yes	yes	no	yes	yes	no	no
Children born at HGRS	yes	no	yes	yes	yes	yes	yes	yes	yes	yes	yes	no	yes	yes	yes	no
Children born outside HGRS	yes	yes	yes	yes	yes	no	yes	yes	yes	yes	yes	no	yes	yes	yes	no
Children born at HGRS	yes	yes	no	yes	yes	no	yes	yes	no	yes	no	yes	yes	yes	no	no
Children born outside HGRS	yes	no	yes	yes	yes	no	yes	yes	no	yes	no	yes	yes	yes	yes	no
Children born at HGRS	yes	no	yes	no	no	no	no	no	no	no	no	no	no	no	no	no
Children born outside HGRS	yes	yes	no	yes	yes	yes	yes	yes	yes	no	no	no	yes	yes	yes	no
Children born at HGRS	yes	yes	yes	no	yes	yes	yes	yes	no	yes	no	yes	yes	no	no	no
Children born outside HGRS	yes	yes	yes	yes	yes	no	yes	yes	no	yes	no	yes	no	no	yes	no
Children born at HGRS	no	no	no	no	no	no	yes	yes	yes	yes	no	no	yes	no	no	no
Children born at HGRS	yes	yes	no	no	yes	no	yes	yes	no	no	no	no	yes	no	no	no
Children born at HGRS	yes	yes	no	no	yes	no	yes	yes	no	yes	no	yes	yes	no	no	no
Children born at HGRS	yes	yes	no	yes	yes	no	yes	yes	no	yes	no	yes	yes	no	no	no
Children born at HGRS	yes	yes	no	no	no	no	yes	no	no	yes	no	yes	no	no	no	no
Children born outside HGRS
Children born outside HGRS	yes	yes	no	no	no	no	yes	yes	no	no	no	no	no	no	no	no
Children born outside HGRS

## Sheet: S2 Table
Group	Mother_age	ethnicity	educational level	TORCHS	Concern about lack of food	Food restriction or reduction due to lack of money	Pre-existing diseases	Prior sexually transmitted infection	rashn	fever	Myalgia	Conjunctival injection	Arthralgia	Dissatisfaction with family income	Poor self-perceived health
Children born outside HGRS	15	black	Lower	no	no	no	no	no	no	no	no	no	no	yes	no
Children born outside HGRS	25	black		no					no	no	no	no	no
Children born outside HGRS	30	White and Mixed	Higher	no	yes	yes	no	no	no	no	no	no	no	no	no
Children born outside HGRS	32		Higher	no	yes	no	no	no	no	yes	yes	yes	yes	yes	no
Children born outside HGRS	27	White and Mixed	Higher	no	no	yes	no	no	yes	yes	yes	yes	yes	yes	no
Children born outside HGRS	31	black	Higher	no	no	no	no	no	yes	yes	yes	yes	yes
Children born outside HGRS	19	black	Higher	no	yes	yes	no	no	no	no	no	no	no	yes	no
Children born outside HGRS	16	black	Lower	no	yes	no	no	no	yes	no	no	no	no	yes	no
Children born outside HGRS	32	White and Mixed	Higher	no	yes	yes	no	no	no	no	yes	yes	yes	yes	no
Children born outside HGRS	17	black	Lower	no	no	no	no	yes	no	no	no	no	no	yes	no
Children born outside HGRS	16			no
Children born outside HGRS	32			no
Children born outside HGRS	26			no										yes	no
Children born at HGRS	21	White and Mixed	Higher	no	yes	yes	no	no	yes	yes	yes	no	no	yes	no
Children born at HGRS	18	White and Mixed	Higher	no			yes	no	no	yes	yes	yes	yes	no	no
Children born at HGRS	25	black	Higher	no	yes	no	no	no	yes	yes	yes	no	no	yes	no
Children born at HGRS	34	black	Lower	no	no	no	no	no	no	no	no	no	no	no	no
Children born at HGRS	42	White and Mixed	Higher	no	yes	yes	no	no						yes	no
Children born at HGRS	30	White and Mixed	Lower	no			no	no	no	no	no	no	no
Children born at HGRS	25			no					yes	yes	no	yes	yes	no	no
Children born at HGRS	22	black	Higher	no	no	no	no	no	no	no	no	no	no	yes	no
Children born at HGRS	35	White and Mixed	Higher	no	yes	yes	no	no	yes	yes	yes	yes	yes	yes	no
Children born at HGRS	18	White and Mixed	Higher	no	yes	yes	no	no	no	no	no	no	no	yes	no
Children born at HGRS	22	black	Lower	no	yes	yes	no	no	yes	yes	yes	yes	yes	yes	no
Children born at HGRS	28	black	Higher	no	yes	yes	no	no	yes	yes	yes	no	no	no	no
Children born at HGRS	23	White and Mixed	Higher	no	no	yes	no	no	no	no	no	no	no
Children born at HGRS	34	White and Mixed	Higher	no	yes	yes	no	no	yes	no	yes	no	no	yes	no
Children born at HGRS	25	White and Mixed	Higher	no	no	yes	no	no	no	no	no	no	no	yes	yes
Children born at HGRS	20	black	Lower	no	yes	yes	yes	no	yes	no	no	yes	yes
Children born at HGRS	20	White and Mixed	Higher	no			yes	no	yes	yes	yes	no	yes
Children born at HGRS	39	White and Mixed	Higher	no	yes	no	no	no	no	no	yes	no	no	no	no
Children born at HGRS	22	black	Higher	no	yes	yes	yes	no	yes	yes	yes	no	no	yes	no
Children born at HGRS	29	black	Higher	no	no	no	no	no	yes	yes	yes	no	no	yes	no
Children born at HGRS	28	black	Lower	no	yes	no	no	no	yes	yes	yes	no	no	no	no
Children born at HGRS	22	White and Mixed	Higher	no			no	no	no	no	no	no	no
Children born at HGRS	29	black	Lower	no	yes	yes	yes	no	yes	no	no	yes	yes	yes	yes
Children born at HGRS	25	black	Higher	no	yes	yes	no	no	no	yes	no	no	no	yes	yes
Children born at HGRS	24	black		no			no	no	no	no	no	no	no
Children born at HGRS	26	White and Mixed	Higher	no			yes	no	no	no	yes	no	no
Children born at HGRS	22	black	Higher	no	yes	yes	no	no	yes	yes	yes	no	no	yes	yes
Children born at HGRS	18	White and Mixed	Lower	no	yes	yes	no	no	no	yes	yes	no	no	no	no
Children born at HGRS	19	black	Lower	no			no	no	no	no	no	no	no
